# Supplementary material for: Assessing the effect of a canine surgical-neutering educational programme on the knowledge and confidence of Indian veterinary participants
Source: Front Vet Sci. 2023 May 25;10:942890. doi: 10.3389/fvets.2023.942890 (PMC10249432; doi:10.3389/fvets.2023.942890)
Supplement: Supplementary file 2 [file Table_2.XLSX]

## Sheet: Pre-training questionnaire
Question Text	Response options
We would like to invite you to complete this short assessment. Your participation is voluntary and if you choose to participate, you may withdraw at any time. Data obtained will be anonymised and used to improve future courses and for research purposes; it will also help you assess your progress through the course. We promise to keep your data safe and secure and not to pass it on to third partie…
Today's date
Please SCAN your barcode assigned to you
Please enter your initials followed by day and month of your birth e.g. ELR2609.
Are you happy for us to contact you for further feedback about the course and for research purposes in the future?	Yes
Are you happy for us to contact you for further feedback about the course and for research purposes in the future?	No
Email address
Phone number
Are you at the beginning or end of this course?	Beginning
Are you at the beginning or end of this course?	End
Course start date
What is your country of origin?	India
What is your country of origin?	Non-Indian country (please state)
What is your country of origin?	Austria
What is your country of origin?	Australia
What is your country of origin?	Bangladesh
What is your country of origin?	Denmark
What is your country of origin?	Finland
What is your country of origin?	France
What is your country of origin?	Germany
What is your country of origin?	Hong Kong
What is your country of origin?	India
What is your country of origin?	Italy
What is your country of origin?	Japan
What is your country of origin?	Nepal
What is your country of origin?	Norway
What is your country of origin?	Singapore
What is your country of origin?	South Africa
What is your country of origin?	African country (please specify)
What is your country of origin?	South Korea
What is your country of origin?	Spain
What is your country of origin?	Sweden
What is your country of origin?	Thailand
What is your country of origin?	UK
What is your country of origin?	USA
What is your country of origin?	Other
Specify country of origin
Which state do you live in?	Andaman and Nicobar Islands
Which state do you live in?	Andhra Pradesh
Which state do you live in?	Arunachal Pradesh
Which state do you live in?	Assam
Which state do you live in?	Bihar
Which state do you live in?	Chandigarh
Which state do you live in?	Chhattisgarh
Which state do you live in?	Dadar and Nagar Haveli
Which state do you live in?	Daman and Diu
Which state do you live in?	Delhi
Which state do you live in?	Goa
Which state do you live in?	Gujarat
Which state do you live in?	Haryana
Which state do you live in?	Himanchal Pradesh
Which state do you live in?	Jammu and Kashmir
Which state do you live in?	Jharkhand
Which state do you live in?	Karnataka
Which state do you live in?	Kerala
Which state do you live in?	Lakshadeep
Which state do you live in?	Madya Pradesh
Which state do you live in?	Maharashtra
Which state do you live in?	Manipur
Which state do you live in?	Meghalaya
Which state do you live in?	Mizoram
Which state do you live in?	Nagaland
Which state do you live in?	Orissa
Which state do you live in?	Pondicherry
Which state do you live in?	Punjab
Which state do you live in?	Rajasthan
Which state do you live in?	Sikkim
Which state do you live in?	Tamil Nadu
Which state do you live in?	Telagana
Which state do you live in?	Tripura
Which state do you live in?	Uttar Pradesh
Which state do you live in?	Uttaranchal
Which state do you live in?	West Bengal
What is your gender?	Male
What is your gender?	Female
What is your gender?	Rather not say
What is your professional status?	Undergraduate student
What is your professional status?	Graduate-employed
What is your professional status?	Graduate-unemployed
What is your professional status?	Graduate studying for PG qualifications
What is your professional status?	Postgraduate-employed
What is your professional status?	Postgraduate-unemployed
Number of years since graduating (if applicable)
Do you work full-time or part-time as a veterinarian?	Full time
Do you work full-time or part-time as a veterinarian?	Part time
Do you work full-time or part-time as a veterinarian?	I'm not working
What is your age?
In the last 6 months, have you returned from a break in your clinical career? For example, this may include raising a family, academic studies etc	Yes
In the last 6 months, have you returned from a break in your clinical career? For example, this may include raising a family, academic studies etc	No
In the last 6 months, have you returned from a break in your clinical career? For example, this may include raising a family, academic studies etc	Not applicable
Please choose the best answer from the following options. There is only one correct answer.
If my hand touches something that is not sterile during surgery, I...	Give the patients more antibiotics
If my hand touches something that is not sterile during surgery, I...	Stop what i'm doing and change my gloves
If my hand touches something that is not sterile during surgery, I...	Carry on with the surgery and take care to avoid doing it again
If my hand touches something that is not sterile during surgery, I...	Change the surgical kit and rescrub the surgical site
The most important function of surgical drapes is…	To keep the patient warm
The most important function of surgical drapes is…	So I can keep some instruments on the table easily
The most important function of surgical drapes is…	To make it difficult for my assistant to monitor the patient
The most important function of surgical drapes is…	To create a large sterile field
Washing your hands with chlorhexidine or iodine solution…	Completely sterilises the skin
Washing your hands with chlorhexidine or iodine solution…	Removes dirt from the skin
Washing your hands with chlorhexidine or iodine solution…	Eliminates the transient micro-organisms (bacteria) from the skin
Washing your hands with chlorhexidine or iodine solution…	Makes wearing surgical gloves optional
Which of the following is a suitable rate of administration of intravenous fluids for a dog undergoing surgery?	<1ml/kg/hr
Which of the following is a suitable rate of administration of intravenous fluids for a dog undergoing surgery?	<10ml/kg/hr
Which of the following is a suitable rate of administration of intravenous fluids for a dog undergoing surgery?	10 to 50ml/kg/hr
Which of the following is a suitable rate of administration of intravenous fluids for a dog undergoing surgery?	50 to 90ml/kg/hr
Which of the following statements about pyometra is FALSE?	Pyometra follows the development of cystic endometrial hyperplasia
Which of the following statements about pyometra is FALSE?	Complete removal of the ovaries prevents pyometra
Which of the following statements about pyometra is FALSE?	Removing most of the uterus but not the ovaries prevents pyometra
Which of the following statements about pyometra is FALSE?	Pyometra can occur with either an open or closed cervix
Match the following suture materials with their descriptions
Chromic gut	Synthetic, monofilament, non-absorbable
Chromic gut	Synthetics, monofilament, absorbable
Chromic gut	Natural, braided, non-absorbable
Chromic gut	Synthetic, braided, absorbable
Chromic gut	Natural, braided, absorbable
Polyglycolic acid (PGA)	Synthetic, monofilament, non-absorbable
Polyglycolic acid (PGA)	Synthetics, monofilament, absorbable
Polyglycolic acid (PGA)	Natural, braided, non-absorbable
Polyglycolic acid (PGA)	Synthetic, braided, absorbable
Polyglycolic acid (PGA)	Natural, braided, absorbable
Monofilament nylon (polyamide)	Synthetic, monofilament, non-absorbable
Monofilament nylon (polyamide)	Synthetics, monofilament, absorbable
Monofilament nylon (polyamide)	Natural, braided, non-absorbable
Monofilament nylon (polyamide)	Synthetic, braided, absorbable
Monofilament nylon (polyamide)	Natural, braided, absorbable
Polydioxanone (PDS)	Synthetic, monofilament, non-absorbable
Polydioxanone (PDS)	Synthetics, monofilament, absorbable
Polydioxanone (PDS)	Natural, braided, non-absorbable
Polydioxanone (PDS)	Synthetic, braided, absorbable
Polydioxanone (PDS)	Natural, braided, absorbable
Which material(s) are suitable for suturing a midline spay wound (you may pick more than one answer)	Chromic gut
Which material(s) are suitable for suturing a midline spay wound (you may pick more than one answer)	PGA
Which material(s) are suitable for suturing a midline spay wound (you may pick more than one answer)	Monofilament nylon
Which material(s) are suitable for suturing a midline spay wound (you may pick more than one answer)	PDS
Which material(s) are suitable for suturing a midline spay wound (you may pick more than one answer)	Silk
Which suture pattern is the most appropriate for closing an abdominal spay wound at the midline?	Simple interrupted
Which suture pattern is the most appropriate for closing an abdominal spay wound at the midline?	Simple continuous
Which suture pattern is the most appropriate for closing an abdominal spay wound at the midline?	Cruciate
Which suture pattern is the most appropriate for closing an abdominal spay wound at the midline?	Horizontal mattress
Which suture pattern is the most appropriate for closing an abdominal spay wound at the midline?	Vertical mattress
Give 3 ways to assess the DEPTH of anaesthetic (3 marks)	FREE TEXT
Give 3 ways to assess the DEPTH of anaesthetic (3 marks)	FREE TEXT
Give 3 ways to assess the DEPTH of anaesthetic (3 marks)	FREE TEXT
Pain-relieving medication should be used...	During all surgical procedures
Pain-relieving medication should be used...	Surgery types apart from when we want animals to lie still e.g. orthopaedic cases
Pain-relieving medication should be used...	Only if the animal appears to be showing signs of discomfort
Pain-relieving medication should be used...	Never
Which of the following is a side effect of xylazine?	Bradycardia
Which of the following is a side effect of xylazine?	Vomiting
Which of the following is a side effect of xylazine?	Analgesia
Which of the following is a side effect of xylazine?	All of the above
Choose one or more suitable combinations for pre-medication (sedation) in a routine spay/neuter surgery	Atropine-ketamine-meloxicam
Choose one or more suitable combinations for pre-medication (sedation) in a routine spay/neuter surgery	Xylazine-atropine-ketamine
Choose one or more suitable combinations for pre-medication (sedation) in a routine spay/neuter surgery	Xylazine-butorphanol
Choose one or more suitable combinations for pre-medication (sedation) in a routine spay/neuter surgery	Xylazine-buprenorphine-ketamine
Choose one or more suitable combinations for pre-medication (sedation) in a routine spay/neuter surgery	Diazepam-propofol
Pick the suitable anaesthesia induction protocol for spay/neuter surgery	Diazepam-propofol
Pick the suitable anaesthesia induction protocol for spay/neuter surgery	Ketamine
Pick the suitable anaesthesia induction protocol for spay/neuter surgery	Midazolam-butorphanol
Pick the suitable anaesthesia induction protocol for spay/neuter surgery	Atropine-thiopental
Pick the suitable anaesthesia induction protocol for spay/neuter surgery	Isofluorane with mask
Choose one or more suitable anaesthesia maintenance protocols for spay/neuter surgery	Propofol (3mg/kg) every 10 mins via IV
Choose one or more suitable anaesthesia maintenance protocols for spay/neuter surgery	Propofol (1mg/kg) IV to effect
Choose one or more suitable anaesthesia maintenance protocols for spay/neuter surgery	Ketamine (50mg/ml) -diazepam (5mg/ml) mixed in 2:1 ratio and given 1ml/10kg IV to effect
Choose one or more suitable anaesthesia maintenance protocols for spay/neuter surgery	Isofluorane
Choose one or more suitable anaesthesia maintenance protocols for spay/neuter surgery	Thiopental
Select the ideal analgesia combination for spay/neuter surgery	Meloxicam 1ml per dog IV post-operatively
Select the ideal analgesia combination for spay/neuter surgery	Tramadol (4mg/kg) and meloxicam (0.2mg/kg) IM pre-op
Select the ideal analgesia combination for spay/neuter surgery	"Pre-emptive alpha-2 agonist	pre_emptive
Select the ideal analgesia combination for spay/neuter surgery	Meloxicam 0.2mg/kg IV pre op and epidural analgesia with lignocaine
Select the ideal analgesia combination for spay/neuter surgery	Meloxicam-paracetamol combination IM post-op
Prophylactic antibiotics should be given…	After a surgical procedure
Prophylactic antibiotics should be given…	20 mins before surgery by IV injection
Prophylactic antibiotics should be given…	4 hours before surgery by oral administration
Prophylactic antibiotics should be given…	During surgery by injecting directly into the wound
When would therapeutic antibiotics NOT be required?	During surgery of a contaminated wound
When would therapeutic antibiotics NOT be required?	During a spay/neuter surgery lasting less than 1 Â½ hours
When would therapeutic antibiotics NOT be required?	During a pyometra surgery lasting less than 1 Â½ hours
When would therapeutic antibiotics NOT be required?	During a fracture repair lasting more than 1 Â½ hours.
Give 4 reasons why antibiotic therapy you have described may be unsuccessful in treating an infection (4 marks)	FREE TEXT
Give 4 reasons why antibiotic therapy you have described may be unsuccessful in treating an infection (4 marks)	FREE TEXT
Give 4 reasons why antibiotic therapy you have described may be unsuccessful in treating an infection (4 marks)	FREE TEXT
Give 4 reasons why antibiotic therapy you have described may be unsuccessful in treating an infection (4 marks)	FREE TEXT
From the following list, select ALL the antibiotics listed by WHO as highest priority critically important	Fluorquinolones
From the following list, select ALL the antibiotics listed by WHO as highest priority critically important	Amino-penicillins
From the following list, select ALL the antibiotics listed by WHO as highest priority critically important	3rd generation cephalorsporins e.g. cetriaxone
From the following list, select ALL the antibiotics listed by WHO as highest priority critically important	Sulpha-trimethoprim
From the following list, select ALL the antibiotics listed by WHO as highest priority critically important	Oxytetracyclines
From the following list, select ALL the antibiotics listed by WHO as highest priority critically important	4th generation cephalosporins e.g.cefepime
From the following list, select ALL the antibiotics listed by WHO as highest priority critically important	Metronidazone
Choose ALL the correct statements about WHO listed highest priority critically important antibiotics	They are best used in spay/neuter surgeries as a pre-op antibiotic
Choose ALL the correct statements about WHO listed highest priority critically important antibiotics	They are best used in spay/neuter surgeries as a post-op antibiotic
Choose ALL the correct statements about WHO listed highest priority critically important antibiotics	They are reserve drugs for serious human bacterial infections
Choose ALL the correct statements about WHO listed highest priority critically important antibiotics	They are 3rd tier drugs with use restricted in veterinary medicine
Choose ALL the correct statements about WHO listed highest priority critically important antibiotics	They are correct choice for urinary infections in dogs
Choose ALL the correct statements about WHO listed highest priority critically important antibiotics	They should never be used as an antibiotic choice in routine surgeries
Which of the following does NOT delay or complicate wound healing?	Infection
Which of the following does NOT delay or complicate wound healing?	Loss of blood supply
Which of the following does NOT delay or complicate wound healing?	Hyperadrenocorticism (Cushing's Disease)
Which of the following does NOT delay or complicate wound healing?	Treatment with a non-steroidal anti-inflammatory (NSAID)
A dog has bite wound on the neck, approximately 10cm in diameter, with a lot of yellow exudate. What would you do first?	Apply antibiotic cream
A dog has bite wound on the neck, approximately 10cm in diameter, with a lot of yellow exudate. What would you do first?	Flush the wound well with water
A dog has bite wound on the neck, approximately 10cm in diameter, with a lot of yellow exudate. What would you do first?	Apply turpentine oil to kill possible maggots that are present
A dog has bite wound on the neck, approximately 10cm in diameter, with a lot of yellow exudate. What would you do first?	Close the wound by suturing it
A dog owner calls you to tell you that his dog has a leg wound that has not healed after treatment with antibiotics for 1 week. What would you do?	Suggest to give other antibiotics for 5 more days
A dog owner calls you to tell you that his dog has a leg wound that has not healed after treatment with antibiotics for 1 week. What would you do?	Suggest to apply soframycin ointment on the wound for one week
A dog owner calls you to tell you that his dog has a leg wound that has not healed after treatment with antibiotics for 1 week. What would you do?	Ask the owner to bring the dog for you to see first
A dog owner calls you to tell you that his dog has a leg wound that has not healed after treatment with antibiotics for 1 week. What would you do?	Advise giving immune booster tonics and a higher quality diet
How confident are you at performing a BITCH SPAY?	1 - Not confident even with one-to-one direct supervision
How confident are you at performing a BITCH SPAY?	2 - Confident with a supervisor vet scrubbed-in assisting
How confident are you at performing a BITCH SPAY?	3 - Confident with a supervisor vet observing
How confident are you at performing a BITCH SPAY?	3 - Confident with a supervisor vet observing
How confident are you at performing a BITCH SPAY?	3 - Confident with a supervisor vet observing
How confident are you at performing a BITCH SPAY?	4 - Confident with a supervisor vet in the room if needed
How confident are you at performing a BITCH SPAY?	5 - Confident without any supervision available
How confident are you at performing a BITCH SPAY?
How confident are you at locating and stopping bleeding from the ovarian pedicle?	1 - Not confident even with one-to-one direct supervision
How confident are you at locating and stopping bleeding from the ovarian pedicle?	2 - Confident with a supervisor vet scrubbed-in assisting
How confident are you at locating and stopping bleeding from the ovarian pedicle?	3 - Confident with a supervisor vet observing
How confident are you at locating and stopping bleeding from the ovarian pedicle?	4 - Confident with a supervisor vet in the room if needed
How confident are you at locating and stopping bleeding from the ovarian pedicle?	5 - Confident without any supervision available
How confident are you at locating and stopping bleeding from the ovarian pedicle?
How confident are you at performing a DOG CASTRATION?	1 - Not confident even with one-to-one direct supervision
How confident are you at performing a DOG CASTRATION?	2 - Confident with a supervisor vet scrubbed-in assisting
How confident are you at performing a DOG CASTRATION?	3 - Confident with a supervisor vet observing
How confident are you at performing a DOG CASTRATION?	4 - Confident with a supervisor vet in the room if needed
How confident are you at performing a DOG CASTRATION?	5 - Confident without any supervision available
How confident are you at performing a DOG CASTRATION?
How confident are you at placing IV cannulas correctly?	1 - Not confident even with one-to-one direct supervision
How confident are you at placing IV cannulas correctly?	2 - Confident with a supervisor vet scrubbed-in assisting
How confident are you at placing IV cannulas correctly?	3 - Confident with a supervisor vet observing
How confident are you at placing IV cannulas correctly?	4 - Confident with a supervisor vet in the room if needed
How confident are you at placing IV cannulas correctly?	5 - Confident without any supervision available
How confident are you at placing IV cannulas correctly?
How confident are you at dealing with anaesthetic emergencies?	1 - Not confident even with one-to-one direct supervision
How confident are you at dealing with anaesthetic emergencies?	2 - Confident with a supervisor vet scrubbed-in assisting
How confident are you at dealing with anaesthetic emergencies?	3 - Confident with a supervisor vet observing
How confident are you at dealing with anaesthetic emergencies?	4 - Confident with a supervisor vet in the room if needed
How confident are you at dealing with anaesthetic emergencies?	5 - Confident without any supervision available
How confident are you at dealing with anaesthetic emergencies?
This is the end of the test. Please press 'Save' to save your answers and exit.

## Sheet: Post-training questionnaire 
Question Text	Response options
We would like to invite you to complete this short assessment. Your participation is voluntary and if you choose to participate, you may withdraw at any time. Data obtained will be anonymised and used to improve future courses and for research purposes; it will also help you assess your progress through the course. We promise to keep your data safe and secure and not to pass it on to third partie…
Today's date
Please SCAN your barcode assigned to you
Please enter your initials followed by day and month of your birth e.g. ELR2609.
Are you at the beginning or end of this course?	Beginning
Are you at the beginning or end of this course?	End
Course start date
Please choose the best answer from the following options. There is only one correct answer.
If my hand touches something that is not sterile during surgery, I...	Give the patients more antibiotics
If my hand touches something that is not sterile during surgery, I...	Stop what i'm doing and change my gloves
If my hand touches something that is not sterile during surgery, I...	Carry on with the surgery and take care to avoid doing it again
If my hand touches something that is not sterile during surgery, I...	Change the surgical kit and rescrub the surgical site
The most important function of surgical drapes is…	To keep the patient warm
The most important function of surgical drapes is…	So I can keep some instruments on the table easily
The most important function of surgical drapes is…	To make it difficult for my assistant to monitor the patient
The most important function of surgical drapes is…	To create a large sterile field
Washing your hands with chlorhexidine or iodine solution…	Completely sterilises the skin
Washing your hands with chlorhexidine or iodine solution…	Removes dirt from the skin
Washing your hands with chlorhexidine or iodine solution…	Eliminates the transient micro-organisms (bacteria) from the skin
Washing your hands with chlorhexidine or iodine solution…	Makes wearing surgical gloves optional
Which of the following is a suitable rate of administration of intravenous fluids for a dog undergoing surgery?	<1ml/kg/hr
Which of the following is a suitable rate of administration of intravenous fluids for a dog undergoing surgery?	<10ml/kg/hr
Which of the following is a suitable rate of administration of intravenous fluids for a dog undergoing surgery?	10 to 50ml/kg/hr
Which of the following is a suitable rate of administration of intravenous fluids for a dog undergoing surgery?	50 to 90ml/kg/hr
Which of the following statements about pyometra is FALSE?	Pyometra follows the development of cystic endometrial hyperplasia
Which of the following statements about pyometra is FALSE?	Complete removal of the ovaries prevents pyometra
Which of the following statements about pyometra is FALSE?	Removing most of the uterus but not the ovaries prevents pyometra
Which of the following statements about pyometra is FALSE?	Pyometra can occur with either an open or closed cervix
Match the following suture materials with their descriptions
Chromic gut	Synthetic, monofilament, non-absorbable
Chromic gut	Synthetics, monofilament, absorbable
Chromic gut	Natural, braided, non-absorbable
Chromic gut	Synthetic, braided, absorbable
Chromic gut	Natural, braided, absorbable
Polyglycolic acid (PGA)	Synthetic, monofilament, non-absorbable
Polyglycolic acid (PGA)	Synthetics, monofilament, absorbable
Polyglycolic acid (PGA)	Natural, braided, non-absorbable
Polyglycolic acid (PGA)	Synthetic, braided, absorbable
Polyglycolic acid (PGA)	Natural, braided, absorbable
Monofilament nylon (polyamide)	Synthetic, monofilament, non-absorbable
Monofilament nylon (polyamide)	Synthetics, monofilament, absorbable
Monofilament nylon (polyamide)	Natural, braided, non-absorbable
Monofilament nylon (polyamide)	Synthetic, braided, absorbable
Monofilament nylon (polyamide)	Natural, braided, absorbable
Polydioxanone (PDS)	Synthetic, monofilament, non-absorbable
Polydioxanone (PDS)	Synthetics, monofilament, absorbable
Polydioxanone (PDS)	Natural, braided, non-absorbable
Polydioxanone (PDS)	Synthetic, braided, absorbable
Polydioxanone (PDS)	Natural, braided, absorbable
Which material(s) are suitable for suturing a midline spay wound (you may pick more than one answer)	Chromic gut
Which material(s) are suitable for suturing a midline spay wound (you may pick more than one answer)	PGA
Which material(s) are suitable for suturing a midline spay wound (you may pick more than one answer)	Monofilament nylon
Which material(s) are suitable for suturing a midline spay wound (you may pick more than one answer)	PDS
Which material(s) are suitable for suturing a midline spay wound (you may pick more than one answer)	Silk
Which suture pattern is the most appropriate for closing an abdominal spay wound at the midline?	Simple interrupted
Which suture pattern is the most appropriate for closing an abdominal spay wound at the midline?	Simple continuous
Which suture pattern is the most appropriate for closing an abdominal spay wound at the midline?	Cruciate
Which suture pattern is the most appropriate for closing an abdominal spay wound at the midline?	Horizontal mattress
Which suture pattern is the most appropriate for closing an abdominal spay wound at the midline?	Vertical mattress
Give 3 ways to assess the DEPTH of anaesthetic (3 marks)	FREE TEXT
Give 3 ways to assess the DEPTH of anaesthetic (3 marks)	FREE TEXT
Give 3 ways to assess the DEPTH of anaesthetic (3 marks)	FREE TEXT
Pain-relieving medication should be used…	During all surgical procedures
Pain-relieving medication should be used…	Surgery types apart from when we want animals to lie still e.g. orthopaedic cases
Pain-relieving medication should be used…	Only if the animal appears to be showing signs of discomfort
Pain-relieving medication should be used…	Never
Which of the following is a side effect of xylazine?	Bradycardia
Which of the following is a side effect of xylazine?	Vomiting
Which of the following is a side effect of xylazine?	Analgesia
Which of the following is a side effect of xylazine?	All of the above
Choose one or more suitable combinations for pre-medication (sedation) in a routine spay/neuter surgery	Atropine-ketamine-meloxicam
Choose one or more suitable combinations for pre-medication (sedation) in a routine spay/neuter surgery	Xylazine-atropine-ketamine
Choose one or more suitable combinations for pre-medication (sedation) in a routine spay/neuter surgery	Xylazine-butorphanol
Choose one or more suitable combinations for pre-medication (sedation) in a routine spay/neuter surgery	Xylazine-buprenorphine-ketamine
Choose one or more suitable combinations for pre-medication (sedation) in a routine spay/neuter surgery	Diazepam-propofol
Pick the suitable anaesthesia induction protocol for spay/neuter surgery	Diazepam-propofol
Pick the suitable anaesthesia induction protocol for spay/neuter surgery	Ketamine
Pick the suitable anaesthesia induction protocol for spay/neuter surgery	Midazolam-butorphanol
Pick the suitable anaesthesia induction protocol for spay/neuter surgery	Atropine-thiopental
Pick the suitable anaesthesia induction protocol for spay/neuter surgery	Isofluorane with mask
Choose one or more suitable anaesthesia maintenance protocols for spay/neuter surgery	Propofol (3mg/kg) every 10 mins via IV
Choose one or more suitable anaesthesia maintenance protocols for spay/neuter surgery	Propofol (1mg/kg) IV to effect
Choose one or more suitable anaesthesia maintenance protocols for spay/neuter surgery	Ketamine (50mg/ml) -diazepam (5mg/ml) mixed in 2:1 ratio and given 1ml/10kg IV to effect
Choose one or more suitable anaesthesia maintenance protocols for spay/neuter surgery	Isofluorane
Choose one or more suitable anaesthesia maintenance protocols for spay/neuter surgery	Thiopental
Select the ideal analgesia combination for spay/neuter surgery	Meloxicam 1ml per dog IV post-operatively
Select the ideal analgesia combination for spay/neuter surgery	Tramadol (4mg/kg) and meloxicam (0.2mg/kg) IM pre-op
Select the ideal analgesia combination for spay/neuter surgery	"Pre-emptive alpha-2 agonist	pre_emptive
Select the ideal analgesia combination for spay/neuter surgery	Meloxicam 0.2mg/kg IV pre op and epidural analgesia with lignocaine
Select the ideal analgesia combination for spay/neuter surgery	Meloxicam-paracetamol combination IM post-op
Prophylactic antibiotics should be given…	After a surgical procedure
Prophylactic antibiotics should be given…	20 mins before surgery by IV injection
Prophylactic antibiotics should be given…	4 hours before surgery by oral administration
Prophylactic antibiotics should be given…	During surgery by injecting directly into the wound
When would therapeutic antibiotics NOT be required?	During surgery of a contaminated wound
When would therapeutic antibiotics NOT be required?	During a spay/neuter surgery lasting less than 1 Â½ hours
When would therapeutic antibiotics NOT be required?	During a pyometra surgery lasting less than 1 Â½ hours
When would therapeutic antibiotics NOT be required?	During a fracture repair lasting more than 1 Â½ hours.
Give 4 reasons why antibiotic therapy you have described may be unsuccessful in treating an infection (4 marks)	FREE TEXT
Give 4 reasons why antibiotic therapy you have described may be unsuccessful in treating an infection (4 marks)	FREE TEXT
Give 4 reasons why antibiotic therapy you have described may be unsuccessful in treating an infection (4 marks)	FREE TEXT
Give 4 reasons why antibiotic therapy you have described may be unsuccessful in treating an infection (4 marks)	FREE TEXT
From the following list, select ALL the antibiotics listed by WHO as highest priority critically important	Fluorquinolones
From the following list, select ALL the antibiotics listed by WHO as highest priority critically important	Amino-penicillins
From the following list, select ALL the antibiotics listed by WHO as highest priority critically important	3rd generation cephalorsporins e.g. cetriaxone
From the following list, select ALL the antibiotics listed by WHO as highest priority critically important	Sulpha-trimethoprim
From the following list, select ALL the antibiotics listed by WHO as highest priority critically important	Oxytetracyclines
From the following list, select ALL the antibiotics listed by WHO as highest priority critically important	4th generation cephalosporins e.g.cefepime
From the following list, select ALL the antibiotics listed by WHO as highest priority critically important	Metronidazone
Choose ALL the correct statements about WHO listed highest priority critically important antibiotics	They are best used in spay/neuter surgeries as a pre-op antibiotic
Choose ALL the correct statements about WHO listed highest priority critically important antibiotics	They are best used in spay/neuter surgeries as a post-op antibiotic
Choose ALL the correct statements about WHO listed highest priority critically important antibiotics	They are reserve drugs for serious human bacterial infections
Choose ALL the correct statements about WHO listed highest priority critically important antibiotics	They are 3rd tier drugs with use restricted in veterinary medicine
Choose ALL the correct statements about WHO listed highest priority critically important antibiotics	They are correct choice for urinary infections in dogs
Choose ALL the correct statements about WHO listed highest priority critically important antibiotics	They should never be used as an antibiotic choice in routine surgeries
Which of the following does NOT delay or complicate wound healing?	Infection
Which of the following does NOT delay or complicate wound healing?	Loss of blood supply
Which of the following does NOT delay or complicate wound healing?	Hyperadrenocorticism (Cushing's Disease)
Which of the following does NOT delay or complicate wound healing?	Treatment with a non-steroidal anti-inflammatory (NSAID)
A dog has bite wound on the neck, approximately 10cm in diameter, with a lot of yellow exudate. What would you do first?	Apply antibiotic cream
A dog has bite wound on the neck, approximately 10cm in diameter, with a lot of yellow exudate. What would you do first?	Flush the wound well with water
A dog has bite wound on the neck, approximately 10cm in diameter, with a lot of yellow exudate. What would you do first?	Apply turpentine oil to kill possible maggots that are present
A dog has bite wound on the neck, approximately 10cm in diameter, with a lot of yellow exudate. What would you do first?	Close the wound by suturing it
A dog owner calls you to tell you that his dog has a leg wound that has not healed after treatment with antibiotics for 1 week. What would you do?	Suggest to give other antibiotics for 5 more days
A dog owner calls you to tell you that his dog has a leg wound that has not healed after treatment with antibiotics for 1 week. What would you do?	Suggest to apply soframycin ointment on the wound for one week
A dog owner calls you to tell you that his dog has a leg wound that has not healed after treatment with antibiotics for 1 week. What would you do?	Ask the owner to bring the dog for you to see first
A dog owner calls you to tell you that his dog has a leg wound that has not healed after treatment with antibiotics for 1 week. What would you do?	Advise giving immune booster tonics and a higher quality diet
How confident are you at performing a BITCH SPAY?	1 - Not confident even with one-to-one direct supervision
How confident are you at performing a BITCH SPAY?	2 - Confident with a supervisor vet scrubbed-in assisting
How confident are you at performing a BITCH SPAY?	3 - Confident with a supervisor vet observing
How confident are you at performing a BITCH SPAY?	3 - Confident with a supervisor vet observing
How confident are you at performing a BITCH SPAY?	3 - Confident with a supervisor vet observing
How confident are you at performing a BITCH SPAY?	4 - Confident with a supervisor vet in the room if needed
How confident are you at performing a BITCH SPAY?	5 - Confident without any supervision available
How confident are you at performing a BITCH SPAY?
How confident are you at locating and stopping bleeding from the ovarian pedicle?	1 - Not confident even with one-to-one direct supervision
How confident are you at locating and stopping bleeding from the ovarian pedicle?	2 - Confident with a supervisor vet scrubbed-in assisting
How confident are you at locating and stopping bleeding from the ovarian pedicle?	3 - Confident with a supervisor vet observing
How confident are you at locating and stopping bleeding from the ovarian pedicle?	4 - Confident with a supervisor vet in the room if needed
How confident are you at locating and stopping bleeding from the ovarian pedicle?	5 - Confident without any supervision available
How confident are you at locating and stopping bleeding from the ovarian pedicle?
How confident are you at performing a DOG CASTRATION?	1 - Not confident even with one-to-one direct supervision
How confident are you at performing a DOG CASTRATION?	2 - Confident with a supervisor vet scrubbed-in assisting
How confident are you at performing a DOG CASTRATION?	3 - Confident with a supervisor vet observing
How confident are you at performing a DOG CASTRATION?	4 - Confident with a supervisor vet in the room if needed
How confident are you at performing a DOG CASTRATION?	5 - Confident without any supervision available
How confident are you at performing a DOG CASTRATION?
How confident are you at placing IV cannulas correctly?	1 - Not confident even with one-to-one direct supervision
How confident are you at placing IV cannulas correctly?	2 - Confident with a supervisor vet scrubbed-in assisting
How confident are you at placing IV cannulas correctly?	3 - Confident with a supervisor vet observing
How confident are you at placing IV cannulas correctly?	4 - Confident with a supervisor vet in the room if needed
How confident are you at placing IV cannulas correctly?	5 - Confident without any supervision available
How confident are you at placing IV cannulas correctly?
How confident are you at dealing with anaesthetic emergencies?	1 - Not confident even with one-to-one direct supervision
How confident are you at dealing with anaesthetic emergencies?	2 - Confident with a supervisor vet scrubbed-in assisting
How confident are you at dealing with anaesthetic emergencies?	3 - Confident with a supervisor vet observing
How confident are you at dealing with anaesthetic emergencies?	4 - Confident with a supervisor vet in the room if needed
How confident are you at dealing with anaesthetic emergencies?	5 - Confident without any supervision available
How confident are you at dealing with anaesthetic emergencies?
This is the end of the test. Please press 'Save' to save your answers and exit.
